# Supplementary material for: Spectral tuning and deactivation kinetics of marine mammal melanopsins
Source: PLoS One. 2021 Oct 15;16(10):e0257436. doi: 10.1371/journal.pone.0257436 (PMC8519484; doi:10.1371/journal.pone.0257436)
Supplement: S1 Text — (TXT) [file pone.0257436.s005.txt]

LOCUS       Seq1                    1104 bp    mRNA    linear   MAM 14-SEP-2021
DEFINITION  Opn4, partial CDS.
ACCESSION   Seq1
VERSION
KEYWORDS    .
SOURCE      Eubalaena glacialis (North Atlantic right whale)
  ORGANISM  Eubalaena glacialis
            Eukaryota; Metazoa; Chordata; Craniata; Vertebrata; Euteleostomi;
            Mammalia; Eutheria; Laurasiatheria; Artiodactyla; Whippomorpha;
            Cetacea; Mysticeti; Balaenidae; Eubalaena.
REFERENCE   1  (bases 1 to 1104)
  AUTHORS   Fasick,F.I., Algrain,H., Samuels,C., Mahadevan,P., Schweikert,L.E.,
            Naffaa,Z.J. and Robinson,P.R.
  TITLE     Spectral tuning and deactivation kinetics of marine mammal
            melanopsins
  JOURNAL   unpublished
REFERENCE   2  (bases 1 to 1104)
  AUTHORS   Fasick,J.I., Samuels,C. and Naffaa,Z.J.
  TITLE     Direct Submission
  JOURNAL   Submitted (13-SEP-2021) Department of Biological Sciences, The
            University of Tampa, 401 W. Kennedy Blvd., Tampa, FL 33606-1490,
            USA
COMMENT     Bankit Comment: ALT EMAIL:jfasick@mail.usf.edu
            Bankit Comment: TOTAL # OF SEQS:4
            
            ##Assembly-Data-START##
            Sequencing Technology :: Sanger dideoxy sequencing
            ##Assembly-Data-END##
FEATURES             Location/Qualifiers
     source          1..1104
                     /organism="Eubalaena glacialis"
                     /mol_type="mRNA"
                     /db_xref="taxon:27606"
                     /tissue_type="retina"
     gene            <1..>1104
                     /gene="Opn4"
                     /note="Gene encoding the melanopsin pigment expressed in
                     ipRGCs"
     CDS             <1..>1104
                     /gene="Opn4"
                     /note="Light sensitive pigment expressed in retinal
                     ipRGCs"
                     /codon_start=1
                     /product="Melanopsin"
                     /translation="RAQAAAWVPFPTVDVPYYAHYTLGTVILLVGLSGMLGNLTVIYT
                     FCRSRGLRTPANMFIINLAVSDFLMSFTQAPVFFASSVYKQWLFGEAGCEFYAFCGAL
                     FGITSMITLTAIALDRYLVITRPLATVGMVSKRRAAFILLGVWLYALAWSLPPFFGWS
                     AYVPEGLLTSCSWDYVSFMPSVRAYTMLLFCFVFFLPLLVIIYCYIFIFKAIRETGQA
                     LQTFGASEGGGECPWQRQRLQNEWKMAKIELLVILLFVLSWAPYSTVALMGFAGYAHV
                     LTPYMNSVPAVIAKASAIYNPIIYAITHPKYRMAIAQHLPCLGVLLGVSGQRNGLYTS
                     YRSTHRSTLSSQALDLSWISGRRRQVSLGSESEV"
BASE COUNT      178 a    366 c    301 g    259 t
ORIGIN      
        1 agggctcagg ctgctgcctg ggtccccttt cccacggtcg atgttccata ctatgcccac
       61 tacaccctgg gcacggtgat cctgctggtg gggctctcag ggatgctggg aaatctgacg
      121 gtcatctata ccttctgcag gagcagaggt ctcaggacac ctgccaacat gttcatcatc
      181 aacctcgcag tcagcgactt cctcatgtcc ttcacccagg cccccgtctt cttcgccagc
      241 agcgtctata agcagtggct ctttggagag gcaggctgtg aattctatgc cttctgtggg
      301 gctctgtttg gcatcacctc catgattacc ctgacggcca tcgccctgga ccgctacctg
      361 gtgatcacac gcccactggc caccgtcggg atggtgtcca agaggcgggc ggcgtttatc
      421 ctgctgggcg tctggctcta tgccctggct tggagtctgc cgcccttctt tggctggagt
      481 gcctatgtgc ccgaggggct gctgacctct tgctcctggg actacgtgag cttcatgcca
      541 tcggtccgcg cctacaccat gctgctcttc tgctttgtgt tcttcctccc cctgcttgtc
      601 atcatctact gctacatctt catcttcaag gccatccggg agacgggcca agctctccag
      661 actttcgggg ccagcgaggg tggtggtgag tgcccctggc aacggcagcg tctgcagaac
      721 gagtggaaaa tggccaagat cgagctgttg gtcatccttc tcttcgtgct ctcctgggcc
      781 ccctactcca ctgtggccct gatgggcttt gctgggtacg cacatgtcct gacgccctac
      841 atgaactcgg tgccagctgt catcgccaag gcctctgcca tctacaaccc catcatttat
      901 gccatcaccc accccaagta cagaatggcc atcgcccagc acctgccctg cctcggggtg
      961 ctgctgggcg tgtcaggcca gcgcaatggc ctgtacacca gctaccgctc cacccaccgc
     1021 tccacactga gcagccaggc cttggacctc agctggatct ctggacggag gcgccaggtg
     1081 tccctgggct cggagagcga ggtg
//
LOCUS       Seq2                    1036 bp    mRNA    linear   MAM 14-SEP-2021
DEFINITION  Opn4, partial CDS.
ACCESSION   Seq2
VERSION
KEYWORDS    .
SOURCE      Megaptera novaeangliae (humpback whale)
  ORGANISM  Megaptera novaeangliae
            Eukaryota; Metazoa; Chordata; Craniata; Vertebrata; Euteleostomi;
            Mammalia; Eutheria; Laurasiatheria; Artiodactyla; Whippomorpha;
            Cetacea; Mysticeti; Balaenopteridae; Megaptera.
REFERENCE   1  (bases 1 to 1036)
  AUTHORS   Fasick,F.I., Algrain,H., Samuels,C., Mahadevan,P., Schweikert,L.E.,
            Naffaa,Z.J. and Robinson,P.R.
  TITLE     Spectral tuning and deactivation kinetics of marine mammal
            melanopsins
  JOURNAL   unpublished
REFERENCE   2  (bases 1 to 1036)
  AUTHORS   Fasick,J.I., Samuels,C. and Naffaa,Z.J.
  TITLE     Direct Submission
  JOURNAL   Submitted (13-SEP-2021) Department of Biological Sciences, The
            University of Tampa, 401 W. Kennedy Blvd., Tampa, FL 33606-1490,
            USA
COMMENT     Bankit Comment: ALT EMAIL:jfasick@mail.usf.edu
            Bankit Comment: TOTAL # OF SEQS:4
            
            ##Assembly-Data-START##
            Sequencing Technology :: Sanger dideoxy sequencing
            ##Assembly-Data-END##
FEATURES             Location/Qualifiers
     source          1..1036
                     /organism="Megaptera novaeangliae"
                     /mol_type="mRNA"
                     /db_xref="taxon:9773"
                     /tissue_type="retina"
     gene            <1..>1036
                     /gene="Opn4"
                     /note="Gene encoding the melanopsin pigment expressed in
                     ipRGCs"
     CDS             <1..>1036
                     /gene="Opn4"
                     /note="Light sensitive pigment expressed in retinal
                     ipRGCs"
                     /codon_start=1
                     /product="Melanopsin"
                     /translation="RTPANMFIINLAVSDFLMSFTQAPVFFASSVYKQWLFGEAGCEF
                     YAFCGALFGITSMITLTAIALDRYLVITRPLATVGMVSKRRAALILLGVWLYALAWSL
                     PPFFGWSAYVPEGLLTSCSWDYVSFMPSVRAYTMLLFCFVFFLPLLVIIYCYIFIFKA
                     IRETGQALQTFGASEGGGECPWQRQRLQNEWKMAKIELLVILLFVLSWAPYSTVALMG
                     FAGYAHVLTPYMNSVPAVIAKASAIYNPIIYAITHPKYRMAIAQHLPCLGVLLGVSGQ
                     RNGLHTSYRSTHRSTLSSQASDLSWISGRRRQVSLGSESEVGWTDTEATAAWGTAQQV
                     SGWSPCGQGPE"
BASE COUNT      168 a    345 c    289 g    234 t
ORIGIN      
        1 cggacacctg ccaacatgtt catcatcaac ctcgcagtca gcgacttcct catgtccttc
       61 acccaggccc ccgtcttctt cgccagcagc gtctataagc agtggctctt tggagaggca
      121 ggctgtgaat tctatgcctt ctgtggggct ctctttggca tcacctccat gattaccctg
      181 acggccatcg ccctggaccg ctacctggtg atcacacgcc cactggccac cgtcgggatg
      241 gtgtccaaga ggcgggcggc gcttatcctg ctgggcgtct ggctctatgc cctggcttgg
      301 agtctgccgc ccttctttgg ctggagtgcc tatgtgcctg aggggctgct gacctcttgc
      361 tcctgggact acgtgagctt catgccatcg gtccgcgcct acaccatgct gctcttctgc
      421 tttgtgttct tcctccccct gcttgtcatc atctactgct acatcttcat cttcaaggcc
      481 atccgggaga cgggccaagc tctccagact ttcggggcca gtgagggtgg tggtgagtgc
      541 ccctggcaac ggcagcgtct gcagaacgag tggaaaatgg ccaagatcga gctgttggtc
      601 atccttctct tcgtgctctc ctgggccccc tactccactg tggccctgat gggctttgct
      661 gggtacgcac atgttctgac gccctacatg aactcggtgc cagctgtcat cgccaaggcc
      721 tctgccatct acaaccccat catttatgcc atcacccacc ccaagtacag aatggccatc
      781 gcccagcacc tgccctgcct cggggtgctg ctgggcgtgt caggccagcg caatggcctg
      841 cacaccagct accgctccac ccaccgctcc acactgagca gccaggcctc ggacctcagc
      901 tggatctctg gacggaggcg ccaggtgtcc ctgggctctg agagcgaggt gggctggaca
      961 gacacggagg caacagctgc ttgggggact gcccagcaag tgagtggatg gtccccctgc
     1021 ggtcagggcc cggagg
//
LOCUS       Seq3                    1349 bp    mRNA    linear   MAM 14-SEP-2021
DEFINITION  Opn4, partial CDS.
ACCESSION   Seq3
VERSION
KEYWORDS    .
SOURCE      Kogia sima (dwarf sperm whale)
  ORGANISM  Kogia sima
            Eukaryota; Metazoa; Chordata; Craniata; Vertebrata; Euteleostomi;
            Mammalia; Eutheria; Laurasiatheria; Artiodactyla; Whippomorpha;
            Cetacea; Odontoceti; Physeteridae; Kogia.
REFERENCE   1  (bases 1 to 1349)
  AUTHORS   Fasick,F.I., Algrain,H., Samuels,C., Mahadevan,P., Schweikert,L.E.,
            Naffaa,Z.J. and Robinson,P.R.
  TITLE     Spectral tuning and deactivation kinetics of marine mammal
            melanopsins
  JOURNAL   unpublished
REFERENCE   2  (bases 1 to 1349)
  AUTHORS   Fasick,J.I., Samuels,C. and Naffaa,Z.J.
  TITLE     Direct Submission
  JOURNAL   Submitted (13-SEP-2021) Department of Biological Sciences, The
            University of Tampa, 401 W. Kennedy Blvd., Tampa, FL 33606-1490,
            USA
COMMENT     Bankit Comment: ALT EMAIL:jfasick@mail.usf.edu
            Bankit Comment: TOTAL # OF SEQS:4
            
            ##Assembly-Data-START##
            Sequencing Technology :: Sanger dideoxy sequencing
            ##Assembly-Data-END##
FEATURES             Location/Qualifiers
     source          1..1349
                     /organism="Kogia sima"
                     /mol_type="mRNA"
                     /db_xref="taxon:9752"
                     /tissue_type="retina"
     gene            <1..>1349
                     /gene="Opn4"
                     /note="Gene encoding the melanopsin pigment expressed in
                     ipRGCs"
     CDS             <1..>1349
                     /gene="Opn4"
                     /note="Light sensitive pigment expressed in retinal
                     ipRGCs"
                     /codon_start=1
                     /product="Melanopsin"
                     /translation="PRNSNGIATPASHSRWNSSWSSTSSLDHPPPVSPTAAXAQAAAW
                     VPFPTVDVPAYAHYTLGTVILLVGLTGMLGNLTVIYTFCRSRGLRTPANVFIINLAVS
                     DFLMSFTQAPVFFASSVYKQWLFGEAGCEFYAFCGALFGITSMITLTAIALDRYLVIT
                     RPLATVGMASKRRAALVLLGVWLYALAWSLPPFFGWSAYVPEGLLTSCSWDYMSFMPS
                     VRAYTMLLFCFVFFLPLLIIIYCYIFIFKAIRETGRALQTFGASEGAGECPWQRQRLQ
                     NEWKMAKIELLVILLFVLSWAPYSLVALMGFAGYAHVLTPYMTSVPAVIAKASAIYNP
                     IIYAITHPKYRMAIAQHLPCLGVLLGVSGQRTGLYTSYRSTHLSTLNSQASDLXWISG
                     RXCQVSLGSESEVGWTDTEATAAWGTVQQVSGWYPCGQGPEDIEAKAPPKSQGQXAE"
BASE COUNT      232 a    455 c    371 g    286 t      5 others
ORIGIN      
        1 cccaggaatt ccaacggcat agccacccca gcttcccaca gcaggtggaa cagctcctgg
       61 agcagcacct ccagcctgga ccaccctccg cccgtcagcc ccacggcagc nngggctcag
      121 gctgctgcct gggtcccctt tcccacggtc gatgttccag cctatgccca ctacaccctg
      181 ggcacggtga tcctgctggt ggggctcaca gggatgctgg gaaatctgac ggtcatctat
      241 accttctgca ggagcagagg tctcaggaca cctgccaacg tgttcatcat caacctcgca
      301 gtcagcgact tcctcatgtc cttcacccag gcccccgtct tcttcgccag cagcgtctat
      361 aagcagtggc tctttggaga ggcaggctgt gaattctatg ccttctgtgg ggctctcttt
      421 ggcatcacct ccatgattac cctgacggcc atcgccctgg accgctacct ggtgatcaca
      481 cgcccactgg ccacggtcgg gatggcgtcc aagaggcggg cggcgctcgt cctgctgggc
      541 gtctggctct atgccctggc ttggagtctg ccgcccttct ttggctggag tgcctatgtg
      601 cccgaggggc tgctgacctc ttgctcctgg gactacatga gcttcatgcc atcggtccgc
      661 gcctacacca tgctgctctt ctgctttgtg ttcttcttgc ccctgctcat catcatctac
      721 tgctacatct tcatcttcaa ggccatccgg gagacgggcc gagctctcca gactttcggg
      781 gccagcgagg gtgctggtga gtgcccctgg caacggcagc gtctgcagaa cgagtggaaa
      841 atggccaaga tcgagctgtt ggtcatcctt ctctttgtgc tctcctgggc cccctactca
      901 cttgtagccc tgatgggctt tgctgggtac gcgcatgtcc tgacgcccta catgacctcc
      961 gtgccggctg tcatcgccaa ggcctctgcc atctacaacc ccatcattta tgccatcacc
     1021 caccccaagt acagaatggc catcgcccag cacctgccct gcctcggggt gctgctgggc
     1081 gtgtcaggcc agcgcactgg cctgtacacc agctaccgct ccacccacct ctccacactg
     1141 aacagccagg cctcggacct cagntggatc tctggacggn ggtgccaggt gtccctgggc
     1201 tctgagagcg aggtgggctg gacagacacg gaggcaacag ctgcttgggg aactgtccag
     1261 caagtgagtg gatggtaccc ctgcggtcag ggccccgagg atatagaagc caaggcccct
     1321 cccaagtccc agggacagaa ngcagagga
//
LOCUS       Seq4                    1043 bp    mRNA    linear   MAM 14-SEP-2021
DEFINITION  Opn4, partial CDS.
ACCESSION   Seq4
VERSION
KEYWORDS    .
SOURCE      Phocoena phocoena (harbor porpoise)
  ORGANISM  Phocoena phocoena
            Eukaryota; Metazoa; Chordata; Craniata; Vertebrata; Euteleostomi;
            Mammalia; Eutheria; Laurasiatheria; Artiodactyla; Whippomorpha;
            Cetacea; Odontoceti; Phocoenidae; Phocoena.
REFERENCE   1  (bases 1 to 1043)
  AUTHORS   Fasick,F.I., Algrain,H., Samuels,C., Mahadevan,P., Schweikert,L.E.,
            Naffaa,Z.J. and Robinson,P.R.
  TITLE     Spectral tuning and deactivation kinetics of marine mammal
            melanopsins
  JOURNAL   unpublished
REFERENCE   2  (bases 1 to 1043)
  AUTHORS   Fasick,J.I., Samuels,C. and Naffaa,Z.J.
  TITLE     Direct Submission
  JOURNAL   Submitted (13-SEP-2021) Department of Biological Sciences, The
            University of Tampa, 401 W. Kennedy Blvd., Tampa, FL 33606-1490,
            USA
COMMENT     Bankit Comment: ALT EMAIL:jfasick@mail.usf.edu
            Bankit Comment: TOTAL # OF SEQS:4
            
            ##Assembly-Data-START##
            Sequencing Technology :: Sanger dideoxy sequencing
            ##Assembly-Data-END##
FEATURES             Location/Qualifiers
     source          1..1043
                     /organism="Phocoena phocoena"
                     /mol_type="mRNA"
                     /db_xref="taxon:9742"
                     /tissue_type="retina"
     gene            <1..>1043
                     /gene="Opn4"
                     /note="Gene encoding the melanopsin pigment expressed in
                     ipRGCs"
     CDS             <1..>1043
                     /gene="Opn4"
                     /note="Light sensitive pigment expressed in retinal
                     ipRGCs"
                     /codon_start=1
                     /product="Melanopsin"
                     /translation="GXRTPANMFIINLAVXDFLXSFTQAPVXFASSVYKQWLFGETGC
                     EFYAFCGAVFGITSMITLTAIALDRYLVITRPLATVGMVSKRRATLVLLGVWLYALAW
                     SLPPFFGWSAYVPEGLLTSCSWDYVSFMPSVRAYTMLLFCFVFFLPLLVIIYCYIFIF
                     KAIRETGQALQTFGASEGGGECPWQRQRLQNEWKMAKIELLVILLFVLSWAPYSTVAL
                     MGFAGYAHVLTPYVNSVPAVIAKASAIYNPIIYAITHPKYRMAIAQHLPCLGVLLGVS
                     GQRTGLYTSYRFTHRSTLSSQASDLSWITGRRRQVSLGSESEVGWTDTXVTAAWGTAQ
                     QVSGWSPCSQGPE"
BASE COUNT      172 a    343 c    288 g    234 t      6 others
ORIGIN      
        1 ggnntcagga ctcctgccaa catgttcatc atcaacctcg cagtcagnga cttcctcang
       61 tccttcaccc aggcccccgt cttnttcgcc agcagcgtct ataagcagtg gctctttggg
      121 gagacaggct gtgaattcta tgccttctgt ggggctgtct ttggcatcac ctccatgatt
      181 actctgacgg ccatcgccct ggaccgctac ctggtgatca cacgcccact ggccaccgtc
      241 gggatggtgt ccaagaggcg ggcgacgctt gtcctgctgg gcgtctggct ctatgccctg
      301 gcttggagtc tgccgccctt ctttggctgg agtgcctatg tgcccgaggg gctgctgacc
      361 tcttgctcct gggactacgt gagcttcatg ccatcggtcc gcgcctacac catgctgctc
      421 ttctgctttg tgttcttcct ccccctgctc gtcatcatct actgctacat cttcatcttc
      481 aaagccatcc gggagacagg ccaagctctc cagactttcg gggccagcga gggtggtggt
      541 gagtgcccct ggcaacggca gcgtctgcag aacgagtgga aaatggccaa gatcgagctg
      601 ttggtcatcc ttctcttcgt gctctcctgg gccccctact ccactgtggc cctgatgggc
      661 tttgctgggt acgcacatgt cctgacgccc tacgtgaact cggtgccagc tgtcatcgcc
      721 aaggcctctg ccatctacaa ccccatcatt tatgccatca cccaccccaa gtacagaatg
      781 gccatcgccc agcacctgcc ctgcctcggg gtgctgctgg gcgtgtcagg ccagcgcact
      841 ggcctgtaca ccagctaccg cttcacccac cgctccacac tgagcagcca ggcctcggac
      901 ctcagctgga tcactggacg gaggcgccag gtgtccctgg gctctgaaag cgaggtgggc
      961 tggacagaca cggangtaac agctgcttgg gggactgccc agcaagtgag tggatggtcc
     1021 ccctgcagtc agggcccgga gga
//
